# Supplementary material for: Investigating the reliability of molecular estimates of evolutionary time when substitution rates and speciation rates vary
Source: BMC Ecol Evol. 2022 May 10;22:61. doi: 10.1186/s12862-022-02015-8 (PMC9088092; doi:10.1186/s12862-022-02015-8)
Supplement: Supplementary file 1 — Additional file 1: Supplementary methods and results. [file 12862_2022_2015_MOESM1_ESM.zip]

Archive with 8 entries (7 files):
- ESM/
- ESM/beast_reconstructed_trees.zip
- ESM/code_control_files.zip
- ESM/FINAL_Rev1_Supplemental_Methods.pdf
- ESM/paml_reconstructed_trees.zip
- ESM/paml_ucln_reconstructed_trees.zip
- ESM/simulated_alignments.zip
- ESM/simulated_trees.zip
